# Supplementary material for: Elucidating the Novel Mechanism of Ligustrazine in Preventing Postoperative Peritoneal Adhesion Formation
Source: Oxid Med Cell Longev. 2022 Mar 10;2022:9226022. doi: 10.1155/2022/9226022 (PMC8930249; doi:10.1155/2022/9226022)
Supplement: Supplementary Materials — Additional supporting information may be found in the online version of this article. Supplementary Table S1: primers used for PCR amplification of wild-type and mutant-type PPARγ. Supplementary Figures S1–S5: comparison of pET10 (WT) and pET11-pET15 genomic sequences. Supplementary Table S2: primers used for qRT-PCR. [file 9226022.f1.zip]

Archive with 4 entries (4 files):
- Figure S1-5  Comparison of pET10 (WT) and pET11-pET15 genomic sequences.docx
- SUPPLEMENTARY DESCRIPTION.docx
- Table S1 Primers used for PCR amplification of wide-type and mutant PPAR_.docx
- Table S2 Primers used for qRT-PCR.docx
